# Supplementary material for: The gut microbiota heterogeneity and assembly changes associated with the IBD
Source: Sci Rep. 2019 Jan 24;9:440. doi: 10.1038/s41598-018-37143-z (PMC6345861; doi:10.1038/s41598-018-37143-z)
Supplement: Supplementary file 1 — Table S1 [file 41598_2018_37143_MOESM1_ESM.xls]

## Sheet: Etienne
Table S1. The full results of testing the neutral theory with IBD data using Etienne sampling formula
Subject	ID	J	S	θ	m	Log(L0)	Log(L1)	q-value	p-value
Healthy	005A.517956	2866	101	20.3038	0.999798	-113.797	-112.833	1.92777	0.165003
	024A.517911	2049	163	41.3701	0.999507	-123.261	-96.1631	54.1949	1.81521e-13
	046A.517923	2941	83	15.8085	0.99979	-95.6033	-109.202	27.1964	1.83801e-07
	124A.517917	2591	230	60.9313	0.999957	-160.367	-104.944	110.845	0
	140A.517937	3996	165	34.5984	0.995557	-164.823	-138.277	53.0918	3.18301e-13
	146A.517915	2525	356	112.564	0.999778	-166.307	-90.4249	151.763	0
	148A.517931	3598	364	100.813	0.999976	-180.942	-117.79	126.304	0
	153A.517929	1511	139	37.1646	0.999975	-94.8854	-81.534	26.7028	2.37277e-07
	155A.517926	1872	244	74.7437	0.999131	-137.558	-82.8672	109.382	0
	185A.517953	2640	332	100.097	0.999958	-181.447	-96.6792	169.536	0
	187A.517965	1580	259	87.7784	0.999996	-122.813	-70.7373	104.152	0
	199A.517916	5940	515	135.427	0.999969	-244.309	-151.505	185.608	0
	200A.517948	2372	288	85.5945	0.999968	-150.751	-92.9502	115.602	0
	209A.517959	2972	345	100.77	0.999993	-197.182	-104.151	186.061	0
	210A.517945	2598	289	83.1337	0.999966	-166.955	-99.9994	133.911	0
	218A.517928	2516	232	62.2921	0.999958	-154.968	-103.528	102.88	0
	226A.517958	1748	158	41.9444	0.999925	-119.761	-87.2997	64.9222	7.77156e-16
	234A.517934	3155	324	90.3788	0.999994	-202.149	-110.305	183.687	0
CD	016A.517944	2647	276	77.4701	0.999954	-163.252	-102.195	122.114	0
	018A.517925	2723	356	109.375	0.999975	-198.839	-95.848	205.982	0
	025A.517964	3072	352	102.453	0.999976	-201.708	-105.634	192.148	0
	051A.517935	2666	304	88.178	0.999986	-157.373	-99.9424	114.861	0
	062B.517972	2341	152	36.319	0.999816	-118.845	-103.851	29.9884	4.34644e-08
	080A.517947	2676	267	73.6845	0.999626	-175.24	-103.811	142.858	0
	103A.517930	2804	335	99.0471	0.999971	-158.549	-100.99	115.118	0
	156A.517946	2730	317	92.5454	0.999957	-195.989	-100.692	190.594	0
	179A.517951	2581	255	70.0622	0.999989	-173.005	-103.668	138.673	0
	180A.517910	2314	155	37.3028	0.999993	-154.492	-103.219	102.547	0
	184A.517980	4130	387	104.258	0.999976	-223.631	-127.653	191.956	0
	193A.517981	1975	269	83.8437	0.999955	-148.625	-84.03	129.19	0
	195A.517961	2863	427	138.817	0.999995	-204.665	-93.1104	223.11	0
	198A.517940	1533	179	52.3995	0.999962	-107.55	-77.815	59.4709	1.24345e-14
	206A.517983	2495	294	86.3005	0.999643	-162.398	-96.6647	131.467	0
	211A.517952	2825	315	90.536	0.999982	-168.904	-103.86	130.089	0
	213B.517909	2659	319	94.4201	0.999986	-173.867	-98.7294	150.276	0
	233A.517978	3129	311	85.5888	0.999978	-169.292	-112.095	114.394	0
UC	004A.517975	3026	187	43.9934	0.997817	-135.199	-119.274	31.8506	1.66495e-08
	009A.517942	2646	149	33.9529	0.999447	-117.07	-111.364	11.4111	0.00073006
	034B.517954	4322	389	103.312	0.999976	-227.255	-130.844	192.822	0
	035A.517979	2396	239	65.9299	0.999616	-147.46	-98.8347	97.2515	0
	038A.517919	2668	118	25.2064	0.999795	-107.105	-110.743	7.27574	0.00698922
	048A.517966	2757	352	106.821	0.999983	-159.407	-97.3094	124.195	0
	079A.517967	2225	167	41.7253	0.999943	-129.263	-99.4827	59.561	1.18794e-14
	086A.517933	3304	339	94.382	0.999984	-213.534	-112.791	201.485	0
	099A.517921	1713	133	33.4819	0.99999	-110.021	-87.8278	44.3871	2.69461e-11
	114C.517973	2791	224	57.3254	0.999957	-163.423	-110.694	105.459	0
	118B.517968	2729	259	70.2875	0.999959	-171.348	-106.692	129.313	0
	119A.517957	3559	328	87.8198	0.999984	-210.067	-120.414	179.307	0
	120D.517914	1614	65	13.4616	0.999856	-82.8065	-81.0354	3.54208	0.0598304
	130A.517982	2489	241	65.666	0.999985	-145.564	-101.126	88.8759	0
	136A.517974	3879	243	57.478	0.999957	-198.82	-134.173	129.294	0
	139A.517913	2511	234	62.9624	0.998181	-149.594	-102.717	93.7527	0
	142A.517962	3506	75	13.6921	0.832105	-100.397	-115.583	30.3723	3.56591e-08
	160A.517963	1338	96	23.5184	0.999914	-83.0449	-76.7505	12.5887	0.000388089
	162A.517936	2171	149	36.0407	0.999488	-117.867	-99.61	36.5144	1.51541e-09
	164A.517939	1635	66	13.663	0.997856	-69.3807	-81.4452	24.1291	9.00901e-07
	165A.517970	2854	103	20.814	0.999937	-109.114	-112.209	6.18913	0.0128537
	166A.517960	3242	222	53.9594	0.999956	-164.214	-121.269	85.8889	0
	171A.517912	1535	202	62.0871	0.999563	-125.461	-75.1891	100.543	0
	172A.517920	1035	105	28.9968	0.999993	-80.3043	-66.4899	27.6287	1.46981e-07
	177A.517976	2068	238	69.3224	0.999621	-143.494	-89.9842	107.02	0
	178A.517971	3671	127	25.3939	0.999976	-130.778	-129.251	3.05441	0.0805184
	182A.517969	1680	143	37.1421	0.99999	-102.554	-85.6596	33.7884	6.14443e-09
	186A.517918	1429	145	40.1245	0.999745	-105.359	-77.3378	56.0431	7.09433e-14
	191C.517943	2495	179	44.0618	0.999984	-143.221	-106.508	73.4245	0
	192A.517922	2844	366	111.716	0.999975	-198.954	-99.2638	199.381	0
	194A.517927	2387	196	50.4532	0.999985	-159.575	-102.628	113.895	0
	202A.517941	2146	120	27.3463	0.999871	-109.746	-99.6167	20.2577	6.76793e-06
	207A.517949	2515	285	82.4938	0.999989	-180.276	-98.7753	163	0
	215A.517950	2953	201	48.5777	0.999987	-155.441	-116.99	76.9029	0
	216A.517955	2224	133	30.9365	0.999957	-125.641	-101.138	49.0053	2.55274e-12
	219A.517977	1489	85	19.3843	0.999977	-87.4845	-80.9987	12.9717	0.000316234
	222A.517938	2665	315	92.6106	0.999957	-183.059	-98.8215	168.475	0
	228A.517932	3132	325	91.0498	0.999975	-191.657	-110.411	162.492	0
Healthy2	#481	14533	295	52.3426	0.999756	-240.946	-264.42	46.9492	7.28495e-12
	#482	14533	391	73.8035	0.999952	-293.014	-269.309	47.4099	5.75906e-12
	#483	14533	525	106.841	0.981902	-332.668	-266.023	133.29	0
	#484	14533	552	113.236	0.997388	-340.278	-265.542	149.472	0
	#485	14533	568	117.381	0.997408	-312.524	-265.575	93.8973	0
	#486	14533	482	95.8155	0.99987	-324.531	-269.04	110.98	0
	#487	14533	375	70.2901	0.984781	-281.311	-268.903	24.8169	6.30416e-07
	#488	14533	576	119.538	0.999952	-344.566	-263.428	162.275	0
	#495	14533	631	134.494	0.999956	-327.836	-261.887	131.9	0
	#496	14533	662	142.882	0.997486	-339.285	-258.657	161.257	0
	#497	14533	443	86.0522	0.999116	-308.537	-269.413	78.2496	0
	#498	14533	460	90.4975	0.999935	-330.907	-268.881	124.051	0
	#499	14533	546	111.756	0.999951	-339.553	-265.623	147.859	0
	#500	14533	479	94.8144	0.997286	-311.221	-268.962	84.5186	0
	#501	14533	292	51.8319	0.999793	-253.659	-265.394	23.4695	1.26907e-06
	#502	14533	452	88.1338	0.999914	-330.092	-269.497	121.189	0
	#503	14533	232	39.2073	0.999702	-228.209	-256.199	55.9801	7.31637e-14
	#504	14533	311	55.9439	0.999445	-249.774	-265.772	31.9952	1.54557e-08
	#505	14533	339	62.1987	0.999802	-270.815	-268.239	5.15161	0.0232248
